# Supplementary material for: Facile Route to Achieve a Hierarchical CuO/Nickel-Cobalt-Sulfide Electrode for Energy Storage
Source: Micromachines (Basel). 2023 Nov 13;14(11):2095. doi: 10.3390/mi14112095 (PMC10672988; doi:10.3390/mi14112095)
Supplement: Supplementary file 1 [file micromachines-14-02095-s001.zip]

Archive with 1 entries (1 files):
- micromachines-2665769-supplementary.pdf
